# Supplementary material for: Dry Amorphization of Itraconazole Using Mesoporous Silica and Twin-Screw Technology
Source: Pharmaceutics. 2024 Oct 25;16(11):1368. doi: 10.3390/pharmaceutics16111368 (PMC11597720; doi:10.3390/pharmaceutics16111368)
Supplement: Supplementary file 1 [file pharmaceutics-16-01368-s001.zip]

Archive with 1 entries (1 files):
- pharmaceutics-3244238-supplementary.pdf
